# Supplementary material for: A natural variation in SlSCaBP8 promoter contributes to the loss of saline–alkaline tolerance during tomato improvement
Source: Hortic Res. 2024 Feb 23;11(4):uhae055. doi: 10.1093/hr/uhae055 (PMC11040208; doi:10.1093/hr/uhae055)
Supplement: Web_Material_uhae055 [file web_material_uhae055.zip]

Archive with 2 entries (2 files):
- 20240118 Suppemental figures.pptx
- 20240118 Supplementary Data Table.xlsx
